# Supplementary material for: The Impact of Positive Emotional Appeals on the Green Purchase Behavior
Source: Front Psychol. 2022 Jun 2;13:716027. doi: 10.3389/fpsyg.2022.716027 (PMC9201963; doi:10.3389/fpsyg.2022.716027)
Supplement: Supplementary file 1 [file Data_Sheet_1.ZIP]

Archive with 18 entries (17 files):
- μêÉσèƒΣ║å/
- __MACOSX/._μêÉσèƒΣ║å
- μêÉσèƒΣ║å/.DS_Store
- __MACOSX/μêÉσèƒΣ║å/._.DS_Store
- μêÉσèƒΣ║å/12.sav
- __MACOSX/μêÉσèƒΣ║å/._12.sav
- μêÉσèƒΣ║å/1 τÅìμâ£.sav
- __MACOSX/μêÉσèƒΣ║å/._1 τÅìμâ£.sav
- μêÉσèƒΣ║å/1234.sav
- __MACOSX/μêÉσèƒΣ║å/._1234.sav
- μêÉσèƒΣ║å/2 σÉæσ╛Ç.sav
- __MACOSX/μêÉσèƒΣ║å/._2 σÉæσ╛Ç.sav
- μêÉσèƒΣ║å/34.sav
- __MACOSX/μêÉσèƒΣ║å/._34.sav
- μêÉσèƒΣ║å/3 Φç¬Φ▒¬.sav
- __MACOSX/μêÉσèƒΣ║å/._3 Φç¬Φ▒¬.sav
- μêÉσèƒΣ║å/4 Φ╡₧Φ╡Å.sav
- __MACOSX/μêÉσèƒΣ║å/._4 Φ╡₧Φ╡Å.sav
